# Supplementary material for: Identification and Antimicrobial Resistance of Dermatophilus congolensis from Cattle in Saint Kitts and Nevis
Source: Vet Sci. 2021 Jul 16;8(7):135. doi: 10.3390/vetsci8070135 (PMC8310134; doi:10.3390/vetsci8070135)
Supplement: Supplementary file 1 [file vetsci-08-00135-s001.zip]

Archive with 1 entries (1 files):
- vetsci-1259285-supplementary.pdf
